# Supplementary material for: Explaining suicide attempt with personality traits of aggression and impulsivity in a high risk tribal population of India
Source: PLoS One. 2018 Feb 15;13(2):e0192969. doi: 10.1371/journal.pone.0192969 (PMC5814010; doi:10.1371/journal.pone.0192969)
Supplement: S1 Text — (XLSX) [file pone.0192969.s001.xlsx]

## Sheet: impulsivity paper
Sex	AgeGroup	YNSuicideattempt	catMaritalStatus	EducationGp	IncomeGp	MOAS	MOAScategory	NMOAScategory	Aggression	MOASYN	Verbalaggression	Agressionagainstproperty2	Autoaggression3	Physicalaggression4	Attention	Motor	SelfControl	CognitiveComplexity	Perseverance	CognitiveInstability	NonPlanning	MotorImpulsiveness	CognitiveAttentional	TotalImpulsivity	ImpulsivityYN
1	1	0	1	1	2	29	High	2	1	1	4	5	1	3	14	18	11	14	5	8	25	23	22	70	0
0	1	0	1	7	4	12	Moderate	1	0	1	0	2	0	2	13	16	23	14	9	4	37	25	17	79	1
1	1	0	0	4	4	12	Moderate	1	0	1	0	0	0	0	14	18	16	12	8	8	28	26	22	76	1
0	1	0	0	7	4	17	Moderate	1	0	1	3	4	2	0	14	22	13	13	7	5	26	29	19	74	1
1	1	0	0	4	3	35	High	2	1	1	4	5	0	5	13	22	20	18	7	5	38	29	18	85	1
0	1	0	0	2	4	20	Moderate	1	1	1	2	3	0	3	11	19	16	12	7	4	28	26	15	69	0
1	1	0	1	7	4	21	Moderate	1	1	1	2	0	1	4
0	1	1	0	3	1	29	High	2	1	1	4	4	0	4	13	22	14	12	12	6	26	34	19	79	1
1	1	1	0	3	2	19	Moderate	1	0	1	7	0	0	3	14	16	17	14	10	4	31	26	18	75	1
0	1	0	0	7	3	13	Moderate	1	0	1	3	3	0	1	11	19	13	15	7	5	28	26	16	70	0
1	1	1	0	4	2
0	1	0	0	7	3	15	Moderate	1	0	1	5	3	0	1	14	17	15	13	6	6	28	23	20	71	0
1	1	0	0	5	6	14	Moderate	1	0	1	2	0	0	3	12	15	17	12	9	5	29	24	17	70	0
0	1	0	1	5	6
1	1	1	0	1	2	26	High	2	1	1	3	1	3	3	15	19	15	13	10	8	28	29	23	80	1
0	1	0	0	5	3	40	High	2	1	1	2	5	6	1	12	14	14	15	11	8	29	25	20	74	1
1	0	0	1	4	6	8	Mild	0	0	0	6	1	0	0
1	0	0	1	4	6	12	Moderate	1	0	1	1	4	1	0	14	17	17	14	8	8	31	25	22	78	1
1	1	0	0	3	3	24	High	2	1	1	5	4	1	2	13	17	18	16	7	7	34	24	20	78	1
0	1	0	0	3	3	27	High	2	1	1	5	4	0	3	13	22	16	11	11	7	27	33	20	80	1
0	1	0	1	5	1	7	Mild	0	0	0	1	1	0	1	8	12	14	16	13	7	30	25	15	70	0
0	1	0	1	3	3	19	Moderate	1	0	1	1	1	0	4	6	16	13	13	6	6	26	22	12	60	0
0	1	0	0	7	3	10	Mild	0	0	0	3	1	0	1	14	15	11	13	11	7	24	26	21	71	0
1	1	0	0	4	2	29	High	2	1	1	7	1	3	6	11	15	16	17	8	6	33	23	17	73	1
0	1	0	0	5	3	13	Moderate	1	0	1	1	0	0	3	8	11	6	13	13	3	19	24	11	54	0
1	1	0	0	2	1	19	Moderate	1	0	1	7	0	0	3	14	18	17	15	11	11	32	29	25	86	1
0	1	0	0	3	3	28	High	2	1	1	4	4	0	4	12	21	11	8	9	8	19	30	20	69	0
1	1	0	0	1	2	17	Moderate	1	0	1	3	1	0	3	14	17	16	11	10	9	27	27	23	77	1
1	1	1	0	3	2	30	High	2	1	1	3	0	1	6	12	23	19	9	9	8	28	32	20	80	1
0	1	0	1	2	3	13	Moderate	1	0	1	3	3	0	1	13	18	13	10	6	9	23	24	22	69	0
1	1	1	0	4	2	9	Mild	0	0	0	4	1	1	0	15	26	20	14	9	4	34	35	19	88	1
0	0	0	1	4	6	17	Moderate	1	0	1	6	0	3	3	14	17	19	16	11	11	35	28	25	88	1
0	1	0	0	4	4	3	Mild	0	0	0	3	0	0	0	13	17	17	11	7	8	28	24	21	73	1
1	0	1	1	3	6	15	Moderate	1	0	1	0	0	1	3	8	18	17	16	10	4	33	28	12	73	1
1	0	0	1	3	6										10	20	10	16	12	11	26	32	21	79	1
1	0	0	1	4	6	6	Mild	0	0	0	1	1	1	0	10	14	10	12	12	8	22	26	18	66	0
1	1	0	0	4	3	13	Moderate	1	0	1	1	0	0	3	13	19	11	14	9	6	25	28	19	72	0
1	1	0	1	4	1	27	High	2	1	1	3	2	3	3	15	17	18	15	7	6	33	24	21	78	1
1	1	1	0	1	2	28	High	2	1	1	3	0	3	4	14	20	16	14	9	7	30	29	21	80	1
0	1	0	0	1	3	33	High	2	1	1	3	3	0	6	10	14	16	15	10	8	31	24	18	73	1
1	1	1	0	4	2										13	19	17	17	10	9	34	29	22	85	1
0	1	0	0		3	25	High	2	1	1	1	4	0	4	12	16	17	12	9	5	29	25	17	71	0
1	1	0	0	1	2	8	Mild	0	0	0	4	0	0	1	8	17	13	12	8	6	25	25	14	64	0
1	1	1	0	1	2	9	Mild	0	0	0	1	0	0	2	11	18	16	15	9	11	31	27	22	80	1
1	1	0	0	2	2	17	Moderate	1	0	1	1	2	0	3	13	20	16	15	7	6	31	27	19	77	1
0	1	0	0	1	1	20	Moderate	1	1	1	4	0	0	4	8	13	12	13	5	7	25	18	15	58	0
0	1	0	0	5	1	30	High	2	1	1	4	1	0	6	12	17	10	16	12	8	26	29	20	75	1
1	1	0	0	4	3	15	Moderate	1	0	1	1	1	0	3	13	18	19	13	8	6	32	26	19	77	1
1	1	0	1	1	4	19	Moderate	1	0	1	3	0	0	4	15	19	16	16	9	8	32	28	23	83	1
0	1	0	0	4	3	30	High	2	1	1	1	0	3	5	14	18	14	14	11	6	28	29	20	77	1
1	1	1	0	3	2	20	Moderate	1	1	1	4	1	0	4	12	8	14	15	8	7	29	16	19	64	0
1	1	1	1	5	6	29	High	2	1	1	3	3	2	3	13	19	15	14	10	9	29	29	22	80	1
0	1	0	0	4	3	13	Moderate	1	0	1	1	0	0	3	14	20	14	14	10	7	28	30	21	79	1
1	1	1	0	5	3	34	High	2	1	1	3	3	1	6	13	16	13	13	7	9	26	23	22	71	0
0	1	0	1	4	6	5	Mild	0	0	0	1	0	0	1	12	16	18	15	9	7	33	25	19	77	1
0	1	0	1	5	3	5	Mild	0	0	0	1	0	0	1	9	14	14	12	8	6	26	22	15	63	0
0	0	0	1	4	6	13	Moderate	1	0	1	1	0	0	3	15	18	10	15	10	11	25	28	26	79	1
0	0	0	1	4	6	25	High	2	1	1	4	0	3	4	12	17	18	17	6	5	35	23	17	75	1
0	1	0	1	4	6	41	High	2	1	1	4	3	3	4	16	18	14	17	7	11	31	25	27	83	1
0	1	0	0	5	3	17	Moderate	1	0	1	1	0	0	4	11	21	14	15	9	8	29	30	19	78	1
1	1	0	0	1	2	27	High	2	1	1	3	0	0	6	12	17	16	15	11	10	31	28	22	81	1
1	1	0	0	8	1	15	Moderate	1	0	1	3	0	0	3	13	18	14	15	7	6	29	25	19	73	1
1	1	0	0	1	1	28	High	2	1	1	4	0	0	6	13	20	19	14	9	8	33	29	21	83	1
1	1	0	0	1	3	9	Mild	0	0	0	0	1	1	1	12	19	17	11	8	3	28	27	15	70	0
1	1	1	1	5	3	16	Moderate	1	0	1	4	0	0	3	13	17	17	11	10	7	28	27	20	75	1
0	1	0	0	4	3	4	Mild	0	0	0	4	0	0	0	12	13	11	12	6	5	23	19	17	59	0
1	1	0	0	5	2	12	Moderate	1	0	1	4	2	0	1	12	19	15	13	7	6	28	26	18	72	0
0	1	0	1	5	3	34	High	2	1	1	3	3	3	4	15	18	17	14	11	7	31	29	22	82	1
1	1	1	1	4	3	38	High	2	1	1	6	3	2	5	14	18	13	13	9	7	26	27	21	74	1
1	1	1	0	1	2	15	Moderate	1	0	1	3	0	0	3	11	13	15	16	8	7	31	21	18	70	0
0	1	0	0	7	4	22	Moderate	1	1	1	4	3	0	3	13	16	9	11	7	5	20	23	18	61	0
0	1	0	0	5	4	46	High	2	1	1	6	4	6	6	15	12	20	13	7	7	33	19	22	74	1
0	1	0	0	5	3	7	Mild	0	0	0	3	0	0	1	13	15	18	14	5	6	32	20	19	71	0
0	1	0	1	5	4	18	Moderate	1	0	1	4	2	2	1	10	18	14	14	8	6	28	26	16	70	0
0	0	0	1	3	1	49	High	2	1	1	3	3	4	7	14	12	16	11	8	8	27	20	22	69	0
1	1	0	0	5	2	20	Moderate	1	1	1	4	4	0	2	13	18	16	13	11	5	29	29	18	76	1
0	1	1	0	7	4	24	High	2	1	1	1	1	3	3
0	1	0	1	2	3	4	Mild	0	0	0	0	0	0	1	13	17	17	18	8	6	35	25	19	79	1
0	1	0	1	4	3	17	Moderate	1	0	1	1	0	0	4	14	17	15	15	8	7	30	25	21	76	1
1	1	1	0	4	2	33	High	2	1	1	3	3	0	6	9	16	18	16	7	7	34	23	16	73	1
0	1	0	0	4	4	28	High	2	1	1	4	0	0	6	9	14	14	13	8	4	27	22	13	62	0
1	1	0	0	1	2	15	Moderate	1	0	1	3	0	0	3	14	12	16	12	7	5	28	19	19	66	0
0	1	0	0	4	3	15	Moderate	1	0	1	3	0	0	3	14	18	15	15	9	9	30	27	23	80	1
1	1	0	0	3	3	16	Moderate	1	0	1	4	0	0	3	11	14	11	16	6	6	27	20	17	64	0
0	1	0	0	4	3	48	High	2	1	1	4	6	0	8	13	20	19	17	10	7	36	30	20	86	1
0	1	0	1	5	4	33	High	2	1	1	4	1	5	3	10	15	14	14	5	7	28	20	17	65	0
0	1	0	0	2	3	13	Moderate	1	0	1	1	0	0	3	10	18	15	12	10	6	27	28	16	71	0
1	1	0	1	4	3	17	Moderate	1	0	1	3	1	0	3	12	14	14	13	8	8	27	22	20	69	0
0	1	0	0	5	3	3	Mild	0	0	0	3	0	0	0	9	16	13	14	7	7	27	23	16	66	0
1	1	0	0	5	2	15	Moderate	1	0	1	1	1	0	3
0	1	0	0	4	3
0	1	1	0	3	3	51	High	2	1	1	3	3	8	7	14	22	16	15	11	7	31	33	21	85	1
1	1	1	1	4	6	34	High	2	1	1	3	3	3	4	12	15	15	13	7	7	28	22	19	69	0
0	1	0	1	3	6	1	Mild	0	0	0	1	0	0	0	14	13	16	14	6	5	30	19	19	68	0
0	1	0	1	4	6	15	Moderate	1	0	1	3	0	0	3	12	13	15	10	4	5	25	17	17	59	0
0	1	0	1	4	1									7	15	17	20	14	4	6	34	21	21	76	1
0	0	0	0	5	6
0	1	0	1	5	6	24	High	2	1	1	3	0	3	3	12	20	15	14	8	8	29	28	20	77	1
1	1	0	0	4	3	5	Mild	0	0	0	3	1	0	0	11	13	14	11	7	6	25	20	17	62	0
0	1	0	0	4	4	8	Mild	0	0	0	4	0	0	1
0	1	0	0	3	3	7	Mild	0	0	0	3	0	0	1	14	11	12	12	6	5	24	17	19	60	0
1	1	0	0	1	2	34	High	2	1	1	4	3	0	6	12	13	21	13	4	6	34	17	18	69	0
0	1	0	1	3	6										12	16	17	13	5	7	30	21	19	70	0
1	0	0	1	3	6										13	11	17	14	5	7	31	16	20	67	0
0	1	1	1	5	6	30	High	2	1	1	4	3	0	6	14	16	21	15	9	7	36	25	21	82	1
0	1	1	1	3	1	37	High	2	1	1	3	3	4	4	12	19	16	13	8	9	29	27	21	77	1
0	1	0	0	5	1	18	Moderate	1	0	1	4	0	1	3	11	13	15	11	9	6	26	22	17	65	0
1	1	0	0	5	4	15	Moderate	1	0	1	3	0	0	3	13	16	14	12	5	7	26	21	20	67	0
0	1	0	1	5	6	16	Moderate	1	0	1	1	3	3	0	11	9	16	16	7	6	32	16	17	65	0
1	1	1	0	4	2	28	High	2	1	1	1	3	3	3	11	13	19	15	7	6	34	20	17	71	0
0	1	0	0	4	3	10	Mild	0	0	0	1	3	1	0	14	12	14	16	7	6	30	19	20	69	0
0	1	1	0	7	4	19	Moderate	1	0	1	1	3	0	3	14	9	17	13	7	7	30	16	21	67	0
0	0	0	1	3	1	9	Mild	0	0	0	1	0	0	2	13	13	14	17	9	4	31	22	17	70	0
0	1	0	1	3	1	4	Mild	0	0	0	1	0	1	0	13	15	16	13	4	6	29	19	19	67	0
0	1	0	1	4	3	15	Moderate	1	0	1	3	0	0	3	13	10	16	11	7	6	27	17	19	63	0
0	1	1	0	3	1	17	Moderate	1	0	1	1	0	0	4	13	17	16	13	7	6	29	24	19	72	0
1	1	0	0	1	2
1	1	0	0	4	2
0	1	0	1	5	6	37	High	2	1	1	3	0	4	6	14	18	18	16	7	5	34	25	19	78	1
0	1	0	0	3	1	3	Mild	0	0	0	1	1	0	0	13	16	15	10	8	6	25	24	19	68	0
0	1	1	1	5	3	6	Mild	0	0	0	3	0	1	0	13	17	17	14	6	8	31	23	21	75	1
0	1	0	0	3	3	30	High	2	1	1	3	0	1	6	14	15	15	15	7	5	30	22	19	71	0
1	1	0	0	2	3	37	High	2	1	1	3	3	1	6	11	14	15	11	7	8	26	21	19	66	0
0	1	1	1	5	6	5	Mild	0	0	0	1	0	0	1	12	15	14	12	10	6	26	25	18	69	0
0	1	0	0	3	1	42	High	2	1	1	1	4	3	6	8	14	16	13	8	7	29	22	15	66	0
0	1	0	0	5	1
1	1	0	0	1	2	7	Mild	0	0	0	3	0	0	1	12	13	17	15	7	7	32	20	19	71	0
0	1	0	0	7	4
1	1	0	0	7	3	5	Mild	0	0	0	1	0	0	1
0	1	0	1	3	6										13	13	16	14	6	6	30	19	19	68	0
0	1	0	1	5	1	24	High	2	1	1	1	1	3	1
0	1	0	0	4	1	15	Moderate	1	0	1	4	2	1	1	11	16	21	13	7	6	34	23	17	74	1
1	1	0	0	5	4	22	Moderate	1	1	1	4	3	0	3	13	15	20	14	6	7	34	21	20	75	1
0	1	0	0	7	5	1	Mild	0	0	0	1	0	0	0	13	11	15	12	7	7	27	18	20	65	0
0	1	0	0	4	4
1	1	0	0	5	4
1	1	1	1	7	1
0	0	0	1	5	6
1	1	1	0	4	4	30	High	2	1	1	3	5	3	2
0	1	0	0	1	3	9	Mild	0	0	0	1	1	0	1
1	1	0	0	1	3
0	1	0	0	4	3
1	1	0	0	4	2	12	Moderate	1	0	1	4	0	0	2
1	1	0	1	5	6	15	Moderate	1	0	1	2	0	3	1
0	1	0	0	5	3	14	Moderate	1	0	1	3	2	1	1	14	16	15	14	7	6	29	23	20	72	0
0	1	0	1	4	3	23	High	2	1	1	4	2	1	3	13	17	17	10	10	10	27	27	23	77	1
1	1	1	0	3	2
1	1	0	0	4	5
0	1	0	1	4	1										13	15	12	14	7	9	26	22	22	70	0
0	0	0	1	5	1
0	0	0	1	5	1
0	1	0	0	1	6	18	Moderate	1	0	1	2	0	0	4
0	1	0	0	5	1
0	1	1	1	4	1
0	1	1	0	6	1	50	High	2	1	1	3	6	1	8
0	0	0	1	4	6
1	0	0	1	4	6	1	Mild	0	0	0	1	0	0	0	12	19	15	15	7	7	30	26	19	75	1
0	0	0	1	3	6
1	0	0	1	3	6	11	Mild	0	0	0	1	3	0	1
0	0	0	1	3	6
1	0	0	1	4	6
0	0	1	1	4	6										10	16	10	15	9	7	25	25	17	67	0
0	0	0	1	4	6										12	14	13	13	9	8	26	23	20	69	0
0	0	0	1	3	6										9	13	7	12	7	6	19	20	15	54	0
1	0	0	1	4	6										19	17	20	17	7	3	37	24	22	83	1
0	0	0	1	4	6										11	13	12	14	4	6	26	17	17	60	0
0	0	1	1	3	6
0	0	1	1	3	6	9	Mild	0	0	0	3	3	0	0	15	19	19	16	10	7	35	29	22	86	1
0	0	0	1	4	6										10	19	17	12	7	3	29	26	13	68	0
0	0	0	1	4	6
1	0	1	1	3	6
1	0	1	1	4	6										14	14	15	14	6	5	29	20	19	68	0
1	0	0	1	4	6
1	0	1	1	4	6
1	0	0	1	4	6										12	13	16	9	8	9	21	19	22	69	0
1	0	1	1	4	6	4	Mild	0	0	0	0	2	0	0	13	15	19	16	9	7	35	24	20	79	1
1	0	0	1	4	6	14	Moderate	1	0	1	1	1	2	2	11	14	18	14	6	8	32	20	19	71	0
